# Supplementary material for: CcNAC6 Acts as a Positive Regulator of Secondary Cell Wall Synthesis in Sudan Grass (Sorghum sudanense S.)
Source: Plants (Basel). 2024 May 14;13(10):1352. doi: 10.3390/plants13101352 (PMC11125125; doi:10.3390/plants13101352)
Supplement: Supplementary file 1 [file plants-13-01352-s001.zip]

Archive with 1 entries (1 files):
- plants-2968258-supplementary.pdf
